# Supplementary material for: Dual PI3K/mTOR Inhibitor NVP-BEZ235 Leads to a Synergistic Enhancement of Cisplatin and Radiation in Both HPV-Negative and -Positive HNSCC Cell Lines
Source: Cancers (Basel). 2022 Jun 28;14(13):3160. doi: 10.3390/cancers14133160 (PMC9265133; doi:10.3390/cancers14133160)
Supplement: Supplementary file 1 [file cancers-14-03160-s001.zip]

Archive with 1 entries (1 files):
- cancers-1792114-supplementary.pdf
